# Supplementary material for: Predicting Penumbra Salvage and Infarct Growth in Acute Ischemic Stroke: A Multifactor Survival Game
Source: J Clin Med. 2023 Jul 8;12(14):4561. doi: 10.3390/jcm12144561 (PMC10380847; doi:10.3390/jcm12144561)
Supplement: Supplementary file 1 [file jcm-12-04561-s001.zip]

Archive with 1 entries (1 files):
- jcm-2467139-supplementary.pdf
